# Supplementary material for: Multiple modes of cholesterol translocation in the human Smoothened receptor
Source: eLife. 2026 Mar 11;14:RP108030. doi: 10.7554/eLife.108030 (PMC12978703; doi:10.7554/eLife.108030)
Supplement: Figure 3—figure supplement 1—source data 2. [file elife-108030-fig3-figsupp1-data2.zip › Fig3_FigSupp1a_original_images/README.md]

NOTE: smo-MD-Prateek-pathways20240328_09150106_0002.jpg and smo-MD-Prateek-pathways20240328_09150106_0001.jpg represent the exact same blot, the only difference being that the two images were taken at two different exposures for better visibility.

For Figure 3, Figure Supplement 1, the following steps were taken:
The top panel in the accompanying pdf was taken from smo-MD-Prateek-pathways20240328_09150106_0003.jpg, middle set
The middle panel in the accompanying pdf was taken from smo-MD-Prateek-pathways20240328_09150106_0002.jpg, top set
The bottom panel in the accompanying pdf was taken from smo-MD-Prateek-pathways20240328_09150106_0001.jpg, top set

For Figure 3, Figure Supplement 4, the following steps were taken:
The top panel in the accompanying pdf was taken from smo-MD-Prateek-pathways20240328_09150106_0003.jpg, top set
The middle panel in the accompanying pdf was taken from smo-MD-Prateek-pathways20240328_09150106_0002.jpg, middle set
The bottom panel in the accompanying pdf was taken from smo-MD-Prateek-pathways20240328_09150106_0001.jpg, middle set


For Figure 6, Figure Supplement 1, the following steps were taken:
The top panel in the accompanying pdf was taken from smo-MD-Prateek-pathways20240328_09150106_0003.jpg, bottom set
The middle panel in the accompanying pdf was taken from smo-MD-Prateek-pathways20240328_09150106_0002.jpg, bottom set
The bottom panel in the accompanying pdf was taken from smo-MD-Prateek-pathways20240328_09150106_0001.jpg, bottom set
