# Supplementary material for: Multiple modes of cholesterol translocation in the human Smoothened receptor
Source: eLife. 2026 Mar 11;14:RP108030. doi: 10.7554/eLife.108030 (PMC12978703; doi:10.7554/eLife.108030)
Supplement: Figure 3—figure supplement 4—source data 1. [file elife-108030-fig3-figsupp4-data1.zip]

Archive with 2 entries (2 files):
- Fig3_FigSupp4a_original_pdf.pdf
- __MACOSX/._Fig3_FigSupp4a_original_pdf.pdf
