# Supplementary material for: Multiple modes of cholesterol translocation in the human Smoothened receptor
Source: eLife. 2026 Mar 11;14:RP108030. doi: 10.7554/eLife.108030 (PMC12978703; doi:10.7554/eLife.108030)
Supplement: Figure 3—figure supplement 4—source data 2. [file elife-108030-fig3-figsupp4-data2.zip]

Archive with 9 entries (8 files):
- Fig3_FigSupp4a_original_images/
- Fig3_FigSupp4a_original_images/smo-MD-Prateek-pathways20240328_09134266_0002.jpg
- __MACOSX/Fig3_FigSupp4a_original_images/._smo-MD-Prateek-pathways20240328_09134266_0002.jpg
- Fig3_FigSupp4a_original_images/smo-MD-Prateek-pathways20240328_09122913_0001.jpg
- __MACOSX/Fig3_FigSupp4a_original_images/._smo-MD-Prateek-pathways20240328_09122913_0001.jpg
- Fig3_FigSupp4a_original_images/smo-MD-Prateek-pathways20240328_09150106_0003.jpg
- __MACOSX/Fig3_FigSupp4a_original_images/._smo-MD-Prateek-pathways20240328_09150106_0003.jpg
- Fig3_FigSupp4a_original_images/README.md
- __MACOSX/Fig3_FigSupp4a_original_images/._README.md
