# Supplementary material for: Multiple modes of cholesterol translocation in the human Smoothened receptor
Source: eLife. 2026 Mar 11;14:RP108030. doi: 10.7554/eLife.108030 (PMC12978703; doi:10.7554/eLife.108030)
Supplement: Figure 6—figure supplement 1—source data 1. [file elife-108030-fig6-figsupp1-data1.zip]

Archive with 2 entries (2 files):
- Fig6_FigSupp1a_original_pdf.pdf
- __MACOSX/._Fig6_FigSupp1a_original_pdf.pdf
